# Supplementary material for: Quantitative thyroglobulin response to radioactive iodine treatment in predicting radioactive iodine-refractory thyroid cancer with pulmonary metastasis
Source: PLoS One. 2017 Jul 13;12(7):e0179664. doi: 10.1371/journal.pone.0179664 (PMC5509138; doi:10.1371/journal.pone.0179664)
Supplement: S1 File — In the RAIR row, 0 refers to the patients with non-radioactive iodine-refractory thyroid cancer; while 1 refers to radioactive iodine-refractory thyroid cancer. In the stimu-Tg2/Tg1 and sup-Tg2/Tg1 rows, the values refer to the Tg2/Tg1 ratio. (XLSX) [file pone.0179664.s001.xlsx]

## Sheet: Sheet1
Patient No	RAIR	stimu-Tg2/Tg1	Pos/Neg	Tg/TSH		Patient No	RAIR	sup-Tg2/Tg1
1	0	0.54	0	0.09		1	0	0.12
2	0	0.21	0	0.52		2	0	0.58
3	0	0.4	0	0.28		3	0	0.33
4	0	0.69	1	0.71		4	0	0.45
5	0	1	1	0.06		5	0	0.23
6	0	1.28	1	0.49		6	1	1
7	1	1	1	0.27		7	0	0.41
8	1	2.02	1	1.3		8	1	0.44
9	0	0.09	0	0.09		9	1	2.05
10	1	1.71	1	3.15		10	0	0.24
11	1	1.25	1	1.8		11	0	0.81
12	1	1.22	1	1.89		12	1	3.86
13	0	0.28	0	0.13		13	1	1.1
14	1	0.69	1	0.57		14	0	0.58
15	0	0.4	0	0.22		15	0	0.59
16	1	0.69	1	1.11		16	0	0.66
17	1	0.82	1	1.06		17	0	0.28
18	0	0.34	0	0.49		18	1	0.87
19	0	1.25	1	1.22		19	0	0.51
20	0	0.1	0	0.02		20	1	1.11
21	0	1.12	1	0.56		21	1	0.48
22	1	0.93	1	0.54		22	0	0.9
23	1	1.34	1	1.21		23	1	1.09
24	1	2.41	1	0.75		24	1	1.04
25	1	2.35	1	0.95		25	0	0.92
26	0	0.68	1	0.49		26	0	0.65
27	1	1	1	1.38		27	1	0.56
28	0	0.57	1	0.43		28	0	0.01
29	1	1.1	1	0.72		29	0	0.02
30	1	0.73	1	0.85		30	0	0.41
31	0	1	1	1.01		31	0	0.19
32	1	0.55	1	1.05		32	0	0.95
33	1	1.79	1	0.07		33	0	0.54
34	0	0.09	0	0.18		34	0	0.67
35	0	0.6	1	0.42		35	0	0.44
36	0	0.18	0	0.61		36	1	1
37	0	0.51	0	0.44		37	0	0.41
38	0	0.39	0	0.63		38	0	0.66
39	0	0.63	1	0.61		39	0	0.51
40	0	1	1	0.6		40	1	0.99
41	1	5.91	1	0.8		41	0	0.33
42	0	0.49	0	0.56		42	1	0.25
43	1	1	1	0.93		43	1	2.42
44	0	0.43	0	0.43		44	0	0.65
45	0	0.34	0	1.03		45	0	0.17
46	1	1	1	0.71		46	0	0.62
47	1	2.91	1	1.34		47	0	0.23
48	1	0.7	1	0.71		48	0	0.9
49	0	0.17	0	0.05		49	1	1.84
50	1	1.41	1	1.39		50	0	0.46
51	1	1	1	0.58		51	1	13.56
52	0	1	1	1.35		52	1	1.16
53	0	0.01	0	0.01		53	0	0.95
54	1	1.5	1	0.77		54	1	1.98
55	0	1	1	1.13		55	0	0.38
56	1	0.6	1	1.63		56	1	1.13
57	0	0.53	0	0.49		57	1	12.08
58	1	4.25	1	1.8		58	0	0.61
59	1	0.04	0	0.05		59	0	0.54
60	1	0.59	1	0.34		60	0	0.21
61	1	0.38	0	0.75		61	1	2.08
62	0	1	1	0.89		62	1	0.73
63	1	0.83	1	0.87		63	1	1.19
64	0	0.95	1	0.51		64	0	0.25
65	0	0.3	0	0.42		65	0	0.33
66	1	0.65	1	0.67		66	1	1.07
67	0	0.06	0	0.02		67	1	3.81
68	1	1.4	1	1.12		68	0	0.9
69	0	0.83	1	0.82		69	0	0.14
70	1	1	1	0.67		70	1	1.36
71	1	0.65	1	0.51		71	0	1.17
72	0	1.23	1	0.88		72	1	0.84
73	0	0.85	1	0.8		73	1	1.03
74	1	1.06	1	1.31		74	1	0.71
75	0	1	1	1		75	0	0.23
76	1	1	1	1		76	0	0.4
77	0	1	1	0.34
78	0	1	1	0.68
79	1	0.82	1	0.76
80	1	0.94	1	0.96
81	1	5.34	1	2.59
82	0	0.5	0	0.35
83	0	0.73	1	0.19
84	1	125.93	1	33.71
85	0	0.01	0	0.01
86	1	0.19	0	0.19
87	0	1	1	0.87
88	0	0.35	0	0.36
89	1	5.88	1	6.82
90	1	1	1	0.58
91	1	0.96	1	1.75
92	0	1.05	1	0.71
93	0	1	1	1.11
94	0	0.35	0	0.22
95	0	0.44	0	0.39
96	0	0.14	0	0.13
97	0	0.67	1	1.6
98	0	0.44	0	0.56
99	0	0.5	0	0.56
100	0	1.41	1	1.13
101	0	1.08	1	1.54
102	0	0.1	0	0.1
103	0	0.1	0	0.22
104	0	5.28	1	2388.04
105	1	5.6	1	5.56
106	0	0.82	1	0.82
107	0	0.19	0	0.14
108	0	0.92	1	0.92
109	0	0.7	1	1.73
110	1	0.82	1	0.62
111	1	0.52	0	0.52
112	0	0.8	1	0.74
113	1	8.56	1	8.26
114	1	0.35	0	0.69
115	0	1	1	0.96
